# Supplementary material for: Mobile class A β-lactamase gene bla GMA-1
Source: Microbiol Spectr. 2023 Dec 11;12(1):e02589-23. doi: 10.1128/spectrum.02589-23 (PMC10782965; doi:10.1128/spectrum.02589-23)
Supplement: Table S1 — RefSeq and GenBank entries containing bla GMA-1. [file spectrum.02589-23-s0002.xlsx]

## Sheet: Table S1
Table S1. RefSeq and GenBank entries containing blaGMA-1
RefSeq accession numbers	Genbank accession numbers	Associated literature	Duplicate	strain/chromosome/contig/plasmid	isolation country (GenBank or Bioproject record)	chromosome or plasmid	blaGMA-1 acquisition pattern	Mechanisms behind blaGMA-1 acquisition	blaGMA-1 location	>10 kb blaGMA-1 flanks	SE core gene location	SE name	Remarks	SE core gene product protein IDs	Closest blaGMA-1 free genome accession no.	6 bp fingerprint-SE left end /SE right end-6 bp footprint	blaGMA-1(+) replicon accession	blaGMA-1(+) replicon FIG 3 start	blaGMA-1(+) replicon FIG 3 end	blaGMA-1(+) replicon reverse complementary	Closest SE free replicon accession	blaGMA-1(-) replicon FIG 3 start	blaGMA-1(-) replicon FIG 3 start	blaGMA-1(-) replicon reverse complementary	Acquisition pattern
NG_080774.1	NA		0	Vibrio parahaemolyticus UCM-V493	Spain	blaGMA-1 CDS only entry	-		101..949	0	-	-	too short bla-flanking sequence	-	-	-	-	-	-	-	-	-	-	-	-
NG_080775.1	NA		1	Vibrio fortis S7-72 blaGMA gene for GMA family class A beta-lactamase GMA-2, complete CDS	India	blaGMA-2 CDS only entry	-		101..949	0	-	-		-	-	-	-	-	-	-	-	-	-	-	-
NZ_BPET01000091.1	BPET01000091.1		0	Shewanella sp. MBTL60-007 sequence091	not open to public	unknown	-		complement(577..1425)	0	-	-	too short bla-flanking sequence	-	-	-	-	-	-	-	-	-	-	-	-
NZ_JAFLNP010000014.1	JAFLNP010000014.1		0	Vibrio sp. Vb2736	China: Shenzhen	unknown	-		4559..5407	0	-	-	too short bla-flanking sequence	-	-	-	-	-	-	-	-	-	-	-	-
NZ_JAFLNZ010000021.1	JAFLNZ010000021.1		0	Vibrio parahaemolyticus Vb1207	China: Shenzhen	unknown	-		4559..5407	0	-	-	too short bla-flanking sequence, ISVm5-2 at 66248..67301	-	-	-	-	-	-	-	-	-	-	-	-
NZ_JAHKPI010000013.1	JAHKPI010000013.1		0	Marinobacter sp. F3R08	USA: Massachusetts, Nahant, Canoe Beach	unknown	-		5996..6844	0	-	-	too short bla-flanking sequence	-	-	-	-	-	-	-	-	-	-	-	-
NZ_JAHKPK010000004.1	JAHKPK010000004.1		0	Pacificibacter marinus F2R14	USA: Massachusetts, Nahant, Canoe Beach	unknown	-		complement(3825..4673)	0	-	-	too short bla-flanking sequence	-	-	-	-	-	-	-	-	-	-	-	-
NZ_VANF01000020.1	VANF01000020.1		0	Photobacterium damselae subsp. damselae 70dps-OG12 GCF_005819805.1	Turkey	blaGMA-1 CDS only entry	-		complement(258..1106)	0	-	-	too short bla-flanking sequence	-	-	-	-	-	-	-	-	-	-	-	-
NZ_LC081338.1	LC081338.1		1	Vibrio sp. 04Ya108 plasmid pSEA1	Japan	plasmid (pSEA1-type)	pattern B	Integration of SE-6945 into pSEA1-type plasmid unnamed locus	291868..292716	1	-	-	duplicate of NZ_AP024167.1	-	-	-	-	-	-	-	-	-	-	-	-
NA	AB083415.2		0	Photobacterium damselae subsp. piscicida	Japan	blaGMA-1 CDS only entry	-			0	-	-	too short bla-flanking sequence	-	-	-	-	-	-	-	-	-	-	-	-
NA	DANSCG010000055.1		0	Vibrio campbellii isolate VB18PR-0164-1 38014bp contig	not open to public	unknown	-			0	-	-	too short bkaGMA-1 flanking sequence	-	-	-	-	-	-	-	-	-	-	-	-
NA	DAHTXX010000019.1		1	Vibrio parahaemolyticus strain VP08325 contig	China: Shenzhen	unknown	-			0	-	-		-	-	-	-	-	-	-	-	-	-	-	-
NA	DAHUQA010000059.1		1	Vibrio parahaemolyticus strain VP08192 52338bp contig	China: Shenzhen	unknown	-			0	-	-	too short bkaGMA-1 flanking sequence	-	-	-	-	-	-	-	-	-	-	-	-
NZ_VXDD01000003.1	VXDD01000003.1		0	Vibrio fortis S7-72 scaffold_3	India	chromosome (for blaGMA-2 )	-		611062..611910 (blaGMA-2)	0	NA	no SE	blaGMA-2 is flanked by IS110 family IS	-	-	-	-	-	-	-	-	-	-	-	-
NZ_AP019849.1	AP019849.1	Nonaka et al., PLoS One 17 (8), e0271627 (2022)	0	Vibrio alfacsensis 04Ya249 chromosome 1	Japan	chromosome	pattern A	Integration of SE-6945 into chromosome 1 yaaAp locus	2687531..2688379	1	complement(2692851..2694077) -- complement(2688537..2688944)	SE-6945	Nonaka et al. 2022 PLoS One	WP_176703889.1; WP_176703888.1; WP_176703887.1; WP_176703886.1	NZ_CP032093.1 (Vibrio alfacsensis strain CAIM 1831 chromosome I)	5'-AGACAATGCATGGCTTTTTTTACAGCCAACATATCTAAAT--/--CTAACTTTATGTTAAGGGTATTTTCTTGTACTCTAATGAAA-3'	-	-	-	-	-	-	-	-	-
NZ_AP024165.1	AP024165.1	Nonaka et al., PLoS One 17 (8), e0271627 (2022)	0	Vibrio alfacsensis 04Ya108 chromosome 1	Japan	chromosome	pattern A	Integration of SE-6945 into chromosome 1 yaaAp locus	complement(494141..494989)	1	488443..489669 -- 493576..493983	SE-6945	Nonaka et al. 2022 PLoS One	WP_176703889.1; WP_176703888.1; WP_176703887.1; WP_176703886.1	NZ_CP032093.1 (Vibrio alfacsensis strain CAIM 1831 chromosome I)	5'-AGACAATGCATGGCTTTTTTTACAGCCAACATATCTAAAT--/--CTAACTTTATGTTAAGGGTATTTTCTTGTACTCTAATGAAA-3'	-	-	-	-	-	-	-	-	-
NA	JARQQC010000009.1	unpublished	0	Vibrio parahaemolyticus strain Vb1004 171048bp contig	China: Shenzhen	plasmid (pAQU1-type)	pattern J	unknown	complement(163992..164840)	1	NA	no SE		-	NZ_CP080480.1 (Vibrio parahaemolyticus strain Vp2015094 plasmid p1) and NZ_CP034301.1 (Vibrio parahaemolyticus strain 20160303005-1 plasmid pVPSD2016-2)	-	-	-	-	-	-	-	-	-	-
NA	JARQQD010000008.1		0	Vibrio parahaemolyticus strain Vb0986 169398 bp contig	China: Shenzhen	plasmid (pAQU1-type)	pattern J	unknown	4559..5407	0	NA	no SE	mobile element involved in blaGMA-1 acquision is unclear	-	-	-	-	-	-	-	-	-	-	-	-
NZ_CP080480.1	CP080480.1	Wang et al., J Glob Antimicrob Resist 30, 47-49 (2022)	0	Vibrio parahaemolyticus Vp2015094 plasmid p1	China: Liaoning Province	plasmid (pAQU1-type)	pattern J	unknown	44458..45306	1	NA	no SE		-	NZ_CP080480.1 (Vibrio parahaemolyticus strain Vp2015094 plasmid p1) and NZ_CP034301.1 (Vibrio parahaemolyticus strain 20160303005-1 plasmid pVPSD2016-2)	-	-	-	-	-	-	-	-	-	-
NA	JARJXW010000007.1	unpublished	0	Vibrio parahaemolyticus strain Vb2839 233031bp contig	China: Shenzhen	plasmid (pVPS92-VEB-type)	pattern K	Translocation of blaGMA-1 alone	124292..125140	1	NA	no SE	5 -bp TSD flanks blaGMA-1	-	NZ_KU356480.1 (Vibrio parahaemolyticus strain VPS92 plasmid pVPS92-VEB)	-	-	-	-	-	-	-	-	-	-
NA	JARNUH010000007.1	unpublished	0	Vibrio parahaemolyticus strain Vb2840 232036bp contig	China: Shenzhen	plasmid (pVPS92-VEB-type)	pattern K	Translocation of blaGMA-1 alone	123297..124145	1	NA	no SE	5 -bp TSD flanks blaGMA-1, identical to JARNUH010000007.1	-	NZ_KU356480.1 (Vibrio parahaemolyticus strain VPS92 plasmid pVPS92-VEB)	-	-	-	-	-	-	-	-	-	-
NA	DACQKF010000003.1	unpublished	0	Vibrio parahaemolyticus strain YK32 contig	China: Yingkou	chromosome	pattern L	Translocation of blaGMA-1 alone	16058..16906	1	NA	no SE		-	CP041201.1 (Vibrio parahaemolyticus Vb0624 chr.2)	-	-	-	-	-	-	-	-	-	-
NZ_AP019851.1	AP019851.1	Nonaka et al., PLoS One 17 (8), e0271627 (2022)	0	Vibrio alfacsensis 04Ya249 plasmid pSEA2	Japan	plasmid (pSEA1-type)	pattern B	Integration of SE-6945 into pSEA1-type plasmid unnamed locus	complement(130740..131588)	1	125042..126268 -- 130175..130582	SE-6945	Nonaka et al. 2022 PLoS One; no related blaGMA-1 free plasmid in NCBI database	WP_176703889.1; WP_176703888.1; WP_176703887.1; WP_176703886.1	NA	5'-GCATATCGCCATGTTTTTCTTACAGCCAACATATCTAAAT--/--CTAACTTTATGTTAAGGGTATTTTTTTGTTTTCGATGTCA-3'	-	-	-	-	-	-	-	-	-
NZ_AP024167.1	AP024167.1	Nonaka et al., PLoS One 17 (8), e0271627 (2022)	0	Vibrio alfacsensis 04Ya108 plasmid pSEA1	Japan	plasmid (pSEA1)	pattern B	Integration of SE-6945 into pSEA1-type plasmid unnamed locus	complement(275409..276257)	1	269711..270937 -- 274844..275251	SE-6945	Nonaka et al. 2022 PLoS One; no related blaGMA-1 free plasmid in NCBI database	WP_176703889.1; WP_176703888.1; WP_176703887.1; WP_176703886.1	NA	5'-GCATATCGCCATGTTTTTCTTACAGCCAACATATCTAAAT--/--CTAACTTTATGTTAAGGGTATTTTTTTGTTTTCGATGTCA-3'	-	-	-	-	-	-	-	-	-
NZ_JAFLOA010000015.1	JAFLOA010000015.1		0	Vibrio alginolyticus Vb1165	China: Shenzhen	plasmid (pAQU1-type)	pattern C1	Integration of SE-Pda04Ya311 into pAQU1-type plasmid traN downstream, event 1	complement(72553..73401)	0	64287..65861 -- 69731..70216	SE-Pda04Ya311	too short bla-flanking sequence	WP_014386729.1; WP_014386728.1; WP_014386727.1; WP_014386726.1	-	5'GTTTTGGCACTGGTGGATGCCCACCCCTACGATTCTGAAGA--/--AATTAAATCGTAAGGGTGTATGAGGAGGGAAACGCTCAAA-3'	-	-	-	-	-	-	-	-	-
NZ_PPSN01000021.1	PPSN01000021.1		1	Vibrio gangliei SZDIS-1 (idential to DSM 104291)	China: Fujian Province	plasmid (pVgang-type)	pattern H	unknown	13162..14010	1	NA	no SE	ISShfr9 (Tn3 family) at 6922..10133; IS26 at 1798-2617; blaGMA-1 is not embedded in a Tn3 family transposon	-	-	-	-	-	-	-	-	-	-	-	-
NC_016983.1	AB571865.1		1	Photobacterium damselae subsp. damselae plasmid pAQU1	Japan	plasmid (pAQU1-type)	pattern C1	Integration of SE-Pda04Ya311 into pAQU1-type plasmid traN downstream, event 1	78793..79641	1	complement(81978..82463) -- complement(86332..87969)	SE-Pda04Ya311	older submission of pAQU1 sequence	-	NZ_CP080480.1 and NZ_CP034301.1	-	-	-	-	-	-	-	-	-	-
NZ_AP026782.1	AP026782.1	This study	0	Photobacterium damselae subsp. damsalae 04Ya311 plasmid pAQU1	Japan	plasmid (pAQU1)	pattern C1	Integration of SE-Pda04Ya311 into pAQU1-type plasmid traN downstream, event 1	115388..116236	1	complement(2977137..2977622) -- complement(2981491..2983128)	SE-Pda04Ya311		WP_014386729.1; WP_014386728.1; WP_014386727.1; WP_014386726.1	NZ_CP080480.1 (Vibrio parahaemolyticus strain Vp2015094 plasmid p1) and NZ_CP034301.1 (Vibrio parahaemolyticus strain 20160303005-1 plasmid pVPSD2016-2)	5'-TTTTGGCACTGGTGGATGCCCACCCCTACGATTCTGAAGA--/----AATTAAATCGTAAGGGTGTATGAGGAGGGAAACGCTCA-3'	NZ_AP026782.1	108822	127765	1	NZ_CP080480.1 (Vibrio parahaemolyticus Vp2015094 plasmid p1)	71129	77955	0	C1
NA	JARKCB010000010.1		0	Vibrio parahaemolyticus strain Vb957 182444bp contig	China: Shenzhen	plasmid (pAQU1-type)	pattern C2	Integration of SE-Pda04Ya311 into pAQU1-type plasmid traN downstream, event 2	complement(9817..10665)	0	1489..3126 -- 6995..7480	SE-Pda04Ya311	IS110 family IS was inserted next to blaGMA-1; termini of SE-Pda04Ya311 remain intact	MDF5082375.1; MDF5082376.1; MDF5082377.1; MDF5082378.1	NZ_CP080480.1 and NZ_CP034301.1	5'-TTTTGGCACTGGTGGATGCCCACCCCTACGATTCTGAAGA--/----AATTAAATCGTAAGGGTGTACGAAGAGGGAAACGCTCAAA	-	-	-	-	-	-	-	-	-
NZ_CP115190.1	CP115190.1	unpublished	0	Vibrio furnissii strain MT14 plasmid pMT14	China: Nanjing	plasmid (pAQU1-type)	pattern C2	Integration of SE-Pda04Ya311 into pAQU1-type plasmid traN downstream, event 2	complement(48619..49467)	1	37755..39392 -- 45797..46282	SE-Pda04Ya311	plasmid backbone is the same as pAQU1; tfp of SE-Pda04Ya311 is disrupted by IS66 family IS	WP_014386729.1; (inactivated); WP_014386727.1; WP_014386726.1	NZ_CP080480.1 (Vibrio parahaemolyticus strain Vp2015094 plasmid p1) and NZ_CP034301.1 (Vibrio parahaemolyticus strain 20160303005-1 plasmid pVPSD2016-2)	5'-TTTTGGCACTGGTGGATGCCCACCCCTACGATTCTGAAGA--/----AATTAAATCGTAAGGGTGTACGAAGAGGGAAACGCTCAA-3'	-	-	-	-	-	-	-	-	C2
NZ_MN865127.1	MN865127.1	unpublished	0	Vibrio alginolyticus C1579 plasmid pC1579	China	plasmid (pAQU1-type)	pattern C2	Integration of SE-Pda04Ya311 into pAQU1-type plasmid traN downstream, event 2	87644..88492; complement(125929..126777)(not SE)	1	complement(2977137..2977622) -- complement(95183..96820)	SE-Pda04Ya311	another SE on the plasmid	WP_014386729.1; WP_014386728.1; WP_014386727.1; WP_014386726.1	NZ_CP080480.1 (Vibrio parahaemolyticus strain Vp2015094 plasmid p1) and NZ_CP034301.1 (Vibrio parahaemolyticus strain 20160303005-1 plasmid pVPSD2016-2)	5'-TTTTGGCACTGGTGGATGCCCACCCCTACGATTCTGAAGA--/----AATTAAATCGTAAGGGTGTACGAAGAGGGAAACGCTCA-3'	-	-	-	-	-	-	-	-	-
NZ_CP007004.1	CP007004.1	Kalburge et al., Genome Announc 2 (2) (2014)	0	Vibrio parahaemolyticus UCM-V493 chromosome 1	Spain	chromosome	pattern D	Integration of SE-PvaV493 into chromosome 1 rraB locus	2973952..2974800	1	complement(2977137..2977622) -- complement(2981491..2983128)	SE-VpaV493		WP_014386729.1; WP_014386728.1; WP_014386727.1; WP_014386726.1	NZ_CP014046.1 (Vibrio parahaemolyticus strain ATCC 17802 chromosome 1)	5'- CTGGGGTACGTACTACGAACACCCCTACGATTCTGAAGA--/--AGAATTAAATCGTAAGGGTGGATGCCGGCGAAGATGCGCTTTA-3'	NZ_CP007004.1	2966795	2987862	1	NZ_CP014046.2 (Vibrio parahaemolyticus ATCC 17802 chr.1)	1106217	1115757	0	D
NZ_CP033065.1	CP033065.1	unpublished	0	Pseudoalteromonas agarivorans Hao 2018 chromosome I	China: Penglai	chromosome	pattern E	Integration of SE-PagHao2018C into chromosome I PAGA_a3483 (mcp gene) locus	complement(3180898..3181746)	1	complement(3182029..3182487) -- complement(3186280..3187602)	SE-PagHao2018C	other SEs on the chromosome	WP_121636910.1; WP_121636909.1; WP_121636908.1; WP_121636907.1	NZ_CP011011.1 (Pseudoalteromonas agarivorans DSM 14585 chromosome I)	5'-ACCATGTTAAAAGCATTTCATACCATGACAGGTTAGTGTA--/--AGAAACCACCTGTGTTGGTAGTTTGTGAAAATGTGTTAGTACAAGTACAG-3'	NZ_CP033065.1	3175772	3190963	1	NZ_CP011011.1 (Pseudoalteromonas agarivorans DSM 14585 chr.I )	3274828	3281356	1	E
NZ_CP016307.1	CP016307.1	unpublished	0	Vibrio scophthalmi VS-12 chromosome 1	South Korea	chromosome	pattern F1	Integration of SE-Pda04Ya311 into chromosome 1 rraB locus, event 1	complement(652198..653046)	1	643870..645507 -- 649376..649861	SE-Pda04Ya311		WP_014386729.1; (WP_014386728.1); WP_014386727.1; WP_014386726.1	NZ_AFWD01000040.1 (Vibrio sp. N418 contig VIBRN418_26)	5'-GTTGGGGTACGTACTATGAGCACCCCTACGATTCTGAAGA--/--AGAATTAAATCGTAAGGGTGGATGCCGGCGAAGACGCTCTATAC-3'	NZ_CP016307.1	638100	661859	0	NZ_AFWD01000040.1 (Vibrio sp. N418 contig)	75486	84561	0	F1
NZ_MDCJ01000002.1	MDCJ01000002.1	unpublished	0	Vibrio scophthalmi FP3289 contig00002	South Korea	chromosome	pattern F2	Integration of SE-Pda04Ya311 into chromosome 1 rraB locus, event 2	complement(434890..435738)	1	426562..428199 -- 432068..432553	SE-Pda04Ya311		WP_014386729.1; WP_014386728.1; WP_014386727.1; WP_014386726.1	NZ_AFWD01000040.1 (Vibrio sp. N418 contig VIBRN418_26)	5'-GTTGGGGTACGTACTATGAGCACCCCTACGATTCTGAAGA--/--AGAATTAAATCGTAAGGGTGTATGAGGGCGAAGACGCTCTA-3'	-	-	-	-		-	-	-	F2
NZ_SRHT02000006.1	SRHT02000006.1	unpublished	0	Photobacterium damselae subsp. piscicida PP3	Japan	plasmid (plas1-type)	pattern G	Translocation of blaGMA-1 alone	199333..200181	1	NA	no SE		-	CP018299.1 (Photobacterium damselae strain Phdp Wu-1 plasmid plas1)	-	-	-	-	-	-	-	-	-	-
NZ_AP021871.1	AP021871.1	unpublished	0	Vibrio gangliei DSM 104291 plasmid pVgang	China: Fujian Province	plasmid (pVgang)	pattern H	unknown	35040..35888	1	NA	no SE	no related blaGMA-1 free plasmid in NCBI database	-	NA	-	-	-	-	-	-	-	-	-	-
NZ_BDMQ01000005.1	BDMQ01000005.1		0	Photobacterium damselae subsp. piscicida OT-51443	Japan	plasmid (pP9014-type)	pattern I		8501..9349	0	NA	no SE	too short bla-flanking sequence, ISKpn13 at 17399..18546, IS26 at 24266..25085 and 19920..20739	-	-	-	-	-	-	-	-	-	-	-	-
NA	DAHTXX010000060.1	unpublished	0	Vibrio parahaemolyticus strain VP08325 contig	China: Shenzhen	plasmid (pP9014-type)	pattern I	unknown	22467..23315	1	NA	no SE	GIY-YIG nuclease family protein	-	MH548371.1 (Vibrio alginolyticus strain Vb1636 plasmid pVb1636)	-	-	-	-	-	-	-	-	-	-
NA	DAHUQA010000019.1	unpublished	0	Vibrio parahaemolyticus strain VP08192 56223bp contig	China: Shenzhen	plasmid (pP9014-type)	pattern I	unknown	9600..10448	1	NA	no SE	GIY-YIG nuclease family protein	-	MH548371.1 (Vibrio alginolyticus strain Vb1636 plasmid pVb1636)	-	-	-	-	-	-	-	-	-	-
NC_012919.1	AB453229.1	Del Castillo et al., Int. J. Antimicrob. Agents 42 (1), 10-18 (2013)	0	Photobacterium damselae subsp. piscicida P9014 plasmid pP9014	Japan	plasmid (pP9014)	pattern I	unknown	complement(2206..3053)	1	NA	no SE	GIY-YIG nuclease family protein	-	MH548371.1 (Vibrio alginolyticus strain Vb1636 plasmid pVb1636)	-	-	-	-	-	-	-	-	-	-
